# Supplementary material for: O-GlcNAcylation and Regulation of Galectin-3 in Extraembryonic Endoderm Differentiation
Source: Biomolecules. 2022 Apr 22;12(5):623. doi: 10.3390/biom12050623 (PMC9138951; doi:10.3390/biom12050623)
Supplement: Supplementary file 1 [file biomolecules-12-00623-s001.zip]

Archive with 1 entries (1 files):
- biomolecules-1635795-supplementary.pdf
